# Supplementary material for: Microbial aspects and potential markers for differentiation between bacterial and viral meningitis among adult patients
Source: PLoS One. 2021 Jun 11;16(6):e0251518. doi: 10.1371/journal.pone.0251518 (PMC8195399; doi:10.1371/journal.pone.0251518)
Supplement: S1 File — (XLSX) [file pone.0251518.s001.xlsx]

## Sheet: Sheet1
pathogen	age	gender	diabetes	obesity	hypertensive	smoking	CSF_Leucocyte_count	CSF_protein	CSF_glucose	WBCs	PCT	CRP	severe_headache	neck_stiffeness	fever	mental	photophopia	phonophopia
0	35	0	0	0	0	0	680	3	2	11000	3	33	0	0	0	0	0	0
0	26	0	0	0	0	0	1200	4	3	9000	1	35	0	0	0	0	0	0			0=yes
0	23	0	0	0	0	0	1300	1	6	5600	2.3	23	0	0	0	0	0	0			1=no
0	45	0	0	0	0	0	780	2.3	9	8900	4.3	15	0	0	0	0	0	0
0	53	0	0	0	0	0	890	4.1	1.6	4800	2.6	36	0	0	0	0	0	0
0	35	0	0	0	0	0	370	2.6	2.9	9800	3.2	17	0	0	0	0	0	0
0	29	0	0	0	0	0	1725	4.5	6.9	6800	3.1	33	0	0	0	0	0	0
0	51	0	0	0	0	0	346	3.6	3	8906	2.3	12	0	0	0	0	0	0
0	48	0	0	0	1	0	234	2.1	4	8970	1.6	33	0	0	0	0	0	0
0	39	0	0	0	1	0	1000	1.5	6	10980	1.9	22	0	0	0	0	0	0
0	41	0	0	0	1	0	567	1.3	3.9	11200	1.8	18	0	0	0	0	0	0
0	21	0	0	0	1	0	890	3	8.9	8700	3.1	46	0	0	0	0	0	0
0	23	0	0	0	1	0	456	3.5	6.8	4900	3.4	12	0	0	0	0	0	0
0	32	0	0	0	1	0	789	2.4	12	3789	2.1	21	0	0	0	0	0	0
0	26	0	1	0	1	0	987	4.1	1	4500	2.7	32	0	0	0	0	0	0
0	46	0	1	0	1	0	678	2.3	2	3890	2	34	0	0	0	0	0	0
0	48	0	1	0	1	0	123	2.1	2.1	2890	1	45	0	0	0	0	0	0
0	41	0	1	0	1	0	345	5	1.2	2490	5	43	0	0	0	1	0	0
0	23	0	1	0	1	0	542	4	1.4	3678	1.3	42	0	0	0	1	0	0
0	21	0	1	0	1	0	678	4.8	1.8	5600	2.7	12	0	0	0	1	1	0
0	26	0	1	0	1	1	345	2.8	2.4	4578	2.8	14	0	0	0	1	1	0
0	29	0	1	0	1	1	890	2.9	2.9	5890	4	17	0	0	0	1	1	0
0	30	1	1	0	1	1	789	1.3	3.5	3789	2	19	0	1	0	1	1	0
0	37	1	1	0	1	1	897	1.2	1.9	1600	3	12	0	1	0	1	1	0
0	38	1	1	0	1	1	678	2.3	1.7	11900	1.6	13	0	1	0	1	1	0
0	37	1	1	0	1	1	786	2	3.8	6700	2.4	23	0	1	0	1	1	0
0	31	1	1	1	1	1	567	1	4.1	8900	2.3	21	0	1	0	1	1	1
0	29	1	1	1	1	1	908	2.6	3.9	5890	3.5	23	0	1	0	1	1	1
0	41	1	1	1	1	1	312	3.9	4.9	6900	2.3	34	0	1	0	1	1	1
0	55	1	1	1	1	1	289	3.2	12	8900	1.3	22	0	1	0	1	1	1
0	57	1	1	1	1	1	678	2	4.8	3600	1.4	34	0	1	0	1	1	1
0	34	1	1	1	1	1	1095	6	9.8	6890	2.6	31	0	1	0	1	1	1
0	25	1	1	1	1	1	345	1	13	9800	3.5	38	0	1	0	1	1	1
0	45	1	1	1	1	1	890	1.1	6.9	3500	2.4	19	0	1	0	1	1	1
0	47	1	1	1	1	1	980	2.5	9.5	5670	2.11	12	1	1	0	1	1	1
0	50	1	1	1	1	1	789	4.3	8.6	9800	1.72	32	1	1	0	1	1	1
0	51	1	1	1	1	1	789	2.6	6.9	11500	1.45	12	1	1	1	1	1	1
0	23	1	1	1	1	1	987	3.1	10	12300	2.45	11	1	1	1	1	1	1
3	27	1	1	1	1	1	834	2.6	14	4860	3.5	15	1	1	1	1	1	1
1	29	0	0	0	0	0	123	0.21	33	1300	1.98	34	0	0	0	0	0	0
1	30	0	0	0	0	0	321	0.9	12	2300	1.43	32	0	0	0	0	0	0
1	29	0	0	0	0	0	124	0.6	16	1000	1	11	0	0	0	0	0	0
1	37	0	0	0	0	0	234	0.65	36	698	2.1	36	0	0	0	1	0	0
1	38	0	0	0	0	0	432	0.45	24	1300	3.4	28	0	0	0	1	1	0
1	50	0	1	0	0	0	412	0.32	18	1680	0.9	29	0	0	0	1	1	0
1	51	0	1	0	0	1	234	0.21	29	4500	0.8	20	0	1	0	1	1	1
1	23	0	1	0	0	1	125	0.56	13	8700	0.7	22	0	1	0	1	1	1
1	27	0	1	0	0	1	213	0.32	16	1290	0.6	24	0	1	0	1	1	1
1	29	0	1	0	0	1	234	0.6	54	1340	0.5	23	0	1	0	1	1	1
1	29	0	1	0	0	1	126	0.97	13	1209	0.46	18	0	1	0	1	1	1
1	30	1	1	0	1	1	135	0.23	23	4800	0.48	19	0	1	0	1	1	1
1	37	1	1	0	1	1	148	1	17	8900	0.45	12	0	1	0	1	1	1
1	38	1	1	0	1	1	167	0.56	13	6700	0.67	21	0	1	0	1	1	1
1	37	1	1	0	1	1	189	0.86	12	4700	0.59	23	0	1	0	1	1	1
1	29	1	1	0	1	1	567	0.43	16	1100	0.98	25	0	1	0	1	1	1
1	21	1	1	0	1	1	132	0.56	26	1600	0.78	36	0	1	0	1	1	1
1	34	1	1	0	1	1	245	0.78	30	8900	0.98	12	0	1	0	1	1	1
1	36	1	1	0	1	1	178	0.86	13	6589	0.43	12	0	1	0	1	1	1
1	51	1	1	1	1	1	456	1	24	9800	0.34	28	0	1	0	1	1	1
1	36	1	1	1	1	1	345	0.76	35	5400	0.21	29	0	1	0	1	1	1
1	53	1	1	1	1	1	560	0.92	17	8700	0.67	27	0	1	0	1	1	1
1	61	1	1	1	1	1	234	0.98	15	3450	0.89	29	0	1	0	1	1	1
1	36	1	1	1	1	1	156	0.567	24	3460	0.78	27	0	1	0	1	1	1
1	38	1	1	1	1	1	349	0.76	28	6450	0.67	23	0	1	0	1	1	1
1	55	1	1	1	1	1	567	0.98	13	1243	0.87	12	0	1	0	1	1	1
1	57	1	1	1	1	1	234	0.12	19	1290	0.78	23	0	1	0	1	1	1
1	43	1	1	1	1	1	129	0.23	18	1260	0.65	27	0	1	1	1	1	1
1	48	1	1	1	1	1	345	0.54	16	2300	0.56	28	0	1	1	1	1	1
1	33	1	1	1	1	1	129	0.67	34	1290	0.45	34	1	1	1	1	1	1
1	32	1	1	1	1	1	345	0.97	12	2190	0.34	12	1	1	1	1	1	1
1	38	1	1	1	1	1	190	0.53	10	2100	0.74	10	1	1	1	1	1	1
1	39	1	1	1	1	1	412	0.53	9	3200	0.65	7	1	1	1	1	1	1
1	56	1	1	1	1	1	319	0.42	3	1200	0.87	4	1	1	1	1	1	1
3	26	1	1	1	1	1	400	0.23	10	5300	0.968	12	1	1	1	1	1	1
3	48	1	1	1	1	1	180	0.43	16	13000	1.1	11	1	1	1	1	1	1
2	23	23	1	1	1	1	5	0.18	16	4500	0.05	1	1	1	1	1	1	1
2	37	36	1	1	1	1	2	0.76	13	5600	0.03	2	1	1	1	1	1	1
2	51	39	1	1	1	1	3	0.12	23	7890	0.02	3	1	1	1	1	1	1
2	38	55	1	1	1	1	1	0.34	45	11900	0.01	5	1	1	1	1	1	1
2	39	53	1	1	1	1	2	0.56	12	3789	0.002	6	1	1	1	1	1	1
2	47	45	1	1	1	1	0	0.23	23	5609	0.03	8	1	1	1	1	1	1
2	23	47	1	1	1	1	3	0.58	16	11290	0.001	9	1	1	1	1	1	1
2	28	23	1	1	1	1	1	0.6	42	4689	0.003	2	1	1	1	1	1	1
2	43	36	1	1	1	1	2	0.47	13	9807	0.001	3	1	1	1	1	1	1
2	21	39	1	1	1	1	0	0.58	15	8790	0.002	1	1	1	1	1	1	1
2	24	37	1	1	1	1	1	0.78	18	6908	0.06	2	1	1	1	1	1	1
2	45	26	1	1	1	1	2	0.9	14	7890	0.07	1	1	1	1	1	1	1
2	46	48	1	1	1	1	0	0.34	17	7635	0.05	3	1	1	1	1	1	1
2	29	41	1	1	1	1	1	0.12	16	4590	0.03	4	1	1	1	1	1	1
2	37	43	1	1	1	1	2	0.34	25	6589	0.05	1	1	1	1	1	1	1
2	45	39	1	1	1	1	3	0.56	28	11200	0.3	2	1	1	1	1	1	1
2	29	28	1	1	1	1	0	0.46	30	5670	0.002	3	1	1	1	1	1	1
2	39	39	1	1	1	1	5	0.67	15	4578	0.0002	4	1	1	1	1	1	1
2	49	36	1	1	1	1	1	0.89	17	4300	0.0003	5	1	1	1	1	1	1
2	38	25	1	1	1	1	2	0.56	19	4579	0.2	1	1	1	1	1	1	1
